# Supplementary material for: A Cybersecure P300-Based Brain-to-Computer Interface against Noise-Based and Fake P300 Cyberattacks
Source: Sensors (Basel). 2021 Dec 10;21(24):8280. doi: 10.3390/s21248280 (PMC8709057; doi:10.3390/s21248280)
Supplement: Supplementary file 1 [file sensors-21-08280-s001.zip]

Archive with 1 entries (1 files):
- sensors-1488183-supplementary.pdf
